# Supplementary material for: Adolescent fluoxetine exposure increases ERK-related signaling within the prefrontal cortex of adult male Sprague-Dawley rats
Source: Oxf Open Neurosci. 2022 Oct 20;1:kvac015. doi: 10.1093/oons/kvac015 (PMC9918101; doi:10.1093/oons/kvac015)
Supplement: Web_Material_kvac015 [file Web_Material_kvac015.zip]

Archive with 2 entries (2 files):
- Supp.OxfordOpenNeuro.docx
- Suppl. file.docx
